# Supplementary material for: Radiation-induced DNA damage and repair effects on 3D genome organization
Source: Nat Commun. 2020 Dec 2;11:6178. doi: 10.1038/s41467-020-20047-w (PMC7710719; doi:10.1038/s41467-020-20047-w)
Supplement: Supplementary file 3 — Source Data [file 41467_2020_20047_MOESM3_ESM.xlsx]

## Sheet: SF2
Control	30min	24hr
1.5014	2.90363	2.76774
1.51558	2.14248	1.8661
3.19042	4.00471	1.49406
3.44289	3.4878	2.59915
1.96624	4.77974	1.74393
1.99913	3.01505	2.54592
2.89507	5.56781	1.94594
1.46794	2.72141	2.9508
2.28392	7.37877	2.31796
5.01464	1.78654	1.57366
1.58038	5.18116	1.8742
2.41535	7.60203	2.42146
2.02068	7.25754	2.22412
2.11486	6.04668	2.08613
2.43192	5.28881	2.16323
3.03261	4.70989	2.47309
1.68167	5.92356	2.57825
1.60133	2.44436	1.96473
2.08963	6.04615	1.47984
2.26217	3.06806	4.65892
1.51612	6.1062	3.04444
2.32221	6.22606	1.7951
2.98539	3.50764	2.60645
2.14416	4.9494	2.38107
4.76125	5.95537	1.94792
1.26668	4.02591	2.8224
2.08011	4.46862	1.7399
1.22147	4.80609	2.71331
1.56455	5.04233	2.46294
1.68005	5.40456	1.54467
5.15363	4.98719	1.94861
1.66418	4.00711	4.67996
3.59166	4.92417	3.45984
1.35335	2.20543	1.99507
1.25007	6.97155	2.11988
2.14278	7.64321	2.44863
1.95087	4.30526	2.08713
1.95571	6.37672	2.39679
1.78717	4.56926	2.76028
3.77458		2.56095

## Sheet: SF3
SF3d						SF3e
48	72	94	120			24	48	72	96
13	8	2	4			2	0	0	0
13	7	0	3			1	1	2	0
5	6	12	4			0	1	2	0
14	7	8	4			1	5	1	0
8	5	3	2			0	0	0	0
5	11	3	4			0	0	0	2
4	1	4	1			2	1	0	0
2	14	1	2			0	0	0	0
4	1	2	1			2	6	2	2
6	3	4	4			0	0	1	4
9	4	1	7			0	0	0	1
9	9	1	3			1	0	0	0
4	9	0	4			0	0	1	0
5	3	5	2			1	0	0	0
6	8	2	1			0	28	0	0
						0	0	0	0
						0	0	0	1
						0	5	14	1
						2	0	0	0
							0
							4
							3
							0
							1

## Sheet: SF6
Control	30min	24hr
2.2113	10.9559	1.60885
2.45714	17.1506	2.0679
1.75538	11.4344	0.702616
1.64238	15.2681	1.37301
3.84794	10.097	1.46767
0.771114	9.922	0.954557
1.84927	10.4483	2.9476
1.60155	9.58527	2.26171
1.24321	20.1244	0.899072
2.09876	15.7864	1.09891
0.993629	6.91631	0.817909
1.76798	9.25274	1.50149
1.64908	11.7392	0.749683
1.9332	23.5646	1.54183
2.0942	7.41895	0.901666
1.56949	3.49417	0.730161
2.07206	18.5046	2.18262
0.764742	15.9768	1.15614
1.55399	4.46304	0.912737
2.38646	25.9262	2.19751
0.487006	7.16324	1.1471
2.59505	1.88238	1.10713
2.31363	7.56135	1.00442
2.04321	5.11919	2.35677
2.41543	13.774	2.45945
3.1821	8.45797	1.41081
1.55245	2.94153	2.87048
2.87367	7.45136	2.227
3.77218	17.6997	3.33609
3.15243	12.2136	1.38019
3.07293	10.3239	2.11984
1.96268	12.2135	1.84907
2.24292	8.44263	1.66708
1.3922	8.18319	3.02736
3.51537	10.438	2.92804
1.5489	5.54319	4.43873
2.54553	6.45583	1.99033
1.83073	9.25096	3.04142
1.45814	11.0859	2.57749
1.82981	5.67286	1.87196

## Sheet: SF15
ATM Control	BJ5 Control	ATM 30min	BJ5 30min	ATM 24hr	BJ5 24hr
1.92066	1.5014	2.58572	2.90363	2.24376	2.76774
1.82841	1.51558	4.03111	2.14248	0.934028	1.8661
1.76614	3.19042	4.61955	4.00471	1.03902	1.49406
2.0001	3.44289	1.54427	3.4878	0.878108	2.59915
1.98787	1.96624	1.54007	4.77974	1.0445	1.74393
1.27065	1.99913	2.36231	3.01505	0.706427	2.54592
1.27752	2.89507	2.84263	5.56781	1.14919	1.94594
1.67552	1.46794	2.95879	2.72141	1.48928	2.9508
1.41514	2.28392	1.81198	7.37877	0.676671	2.31796
1.35306	5.01464	1.36881	1.78654	0.616893	1.57366
1.20318	1.58038	2.33105	5.18116	1.23875	1.8742
1.04721	2.41535	0.822189	7.60203	1.53252	2.42146
1.36829	2.02068	3.83763	7.25754	1.43484	2.22412
0.727549	2.11486	3.21346	6.04668	0.987832	2.08613
0.595087	2.43192	0.916736	5.28881	0.828732	2.16323
1.10014	3.03261	2.17157	4.70989	1.55989	2.47309
0.573259	1.68167	2.34339	5.92356	0.85753	2.57825
0.948442	1.60133	1.48097	2.44436	0.604597	1.96473
1.81778	2.08963	1.24008	6.04615	0.915109	1.47984
1.28285	2.26217	1.1226	3.06806	0.901681	4.65892
0.985788	1.51612	1.6079	6.1062	0.781023	3.04444
0.659184	2.32221	3.80247	6.22606	0.680786	1.7951
0.981209	2.98539	2.1823	3.50764	1.38331	2.60645
2.00628	2.14416	2.85311	4.9494	0.827657	2.38107
1.10379	4.76125	3.33979	5.95537	0.636823	1.94792
0.994926	1.26668	4.2794	4.02591	1.00254	2.8224
0.667664	2.08011	1.61531	4.46862	0.904887	1.7399
0.519565	1.22147	5.70987	4.80609	0.853362	2.71331
0.633433	1.56455	4.34015	5.04233	1.3905	2.46294
1.21722	1.68005	6.40367	5.40456	1.11063	1.54467
1.60087	5.15363	4.50617	4.98719	0.836649	1.94861
2.202	1.66418	0.761233	4.00711	1.2019	4.67996
1.65448	3.59166	4.1685	4.92417	1.05952	3.45984
0.801839	1.35335	5.01774	2.20543	2.00425	1.99507
1.47749	1.25007	2.37409	6.97155	1.92893	2.11988
0.626756	2.14278	5.00349	7.64321	2.32668	2.44863
2.32998	1.95087	4.7065	4.30526	2.60153	2.08713
3.64958	1.95571	3.20463	6.37672	1.62868	2.39679
1.92154	1.78717	1.03239	4.56926	1.38888	2.76028
1.3788	3.77458	2.23883		1.75288	2.56095

## Sheet: SF17
ATMi Control	ATMi 30min	DMSO Control	DMSO 30min
22.8066	15.826	10.8532	28.7255
21.8571	15.6893	11.1921	35.9424
19.7566	24.1055	14.4672	34.3375
29.3615	20.2911	9.4399	43.6189
20.0109	21.0625	17.4919	29.0032
31.4367	14.4066	13.3116	30.649
19.9355	21.3048	8.73402	27.7541
18.639	17.4743	10.8211	32.6833
17.7005	10.8725	16.0477	25.411
22.4932	20.7665	12.4347	33.9854
17.4672	20.956	7.12029	44.126
24.5074	18.5768	7.99848	33.4111
14.7921	12.1219	7.1117	34.2981
14.6358	12.2434	12.6157	15.7302
